# Supplementary material for: HDAC1 Inactivation Induces Mitotic Defect and Caspase-Independent Autophagic Cell Death in Liver Cancer
Source: PLoS One. 2012 Apr 4;7(4):e34265. doi: 10.1371/journal.pone.0034265 (PMC3319574; doi:10.1371/journal.pone.0034265)
Supplement: Table S1 — Information of human liver cell lines. (XLS) [file pone.0034265.s001.xls]

## Sheet: Sheet1
Table S1. Information of human liver cell lines
Cells	Characteristics/Origin	HBV gene	p53 status	Tumorigenicity	Source	Reference
		HBx DNA
THLE2	Immortalized, normal liver		WT	No	ATCC	ATCC,CRL-2706
THLE3	Immortalized, normal liver		WT	No	ATCC	ATCC,CRL-11233
MiHA	Immortalized, normal liver			No	Dr. Roy-Chowdhury	Brown et al., (2000), Hepatology
HepG2	Hepatoblastoma	HBV	Wild type	No	ATCC/KCLB	ATCC, HB-8065
	15 years adolescent, male, Caucasian
Hep3B	Hepatocellular carcinoma	HBV	Null	Yes	ATCC/KCLB	ATCC HB-8064
	8 years juvenile, male, Black
PLC/PRF/5	Hepatocellular carcinoma	HBx	Mutant	Yes	ATCC/KCLB	ATCC, CRL-8024
CHANG	Normal liver,		Mutant	Yes (in hamsters)	ATCC/KCLB	ATCC, CCL-13
	Hela contaminated
SNU-182	Hepatocellular carcinoma	HBV	Mutant	Yes	ATCC/KCLB	ATCC, CRL-2235
	Male, Asian
SNU-354	Hepatocellular carcinoma	HBV, HBx	Mutant	Yes	KCLB	KCLB-00354
	Male, Asian
SNU-368	Hepatocellular carcinoma	HBV, HBx	Mutant	No	KCLB	KCLB-00368
	Male, Asian
SNU-387	Hepatocellular carcinoma	HBV, HBx	Mutant	Yes	ATCC/KCLB	ATCC, CRL-2237
	Male, Asian
SNU-423	Hepatocellular carcinoma	HBV, HBx	Mutant	Yes	ATCC/KCLB	ATCC, CRL-2238
	Male, Asian
SNU-449	Hepatocellular carcinoma	HBx	Mutant	Yes	ATCC/KCLB	ATCC, CRL-2234
	Male, Asian
SNU-475	Hepatocellular carcinoma	HBV	Mutant	Yes	ATCC/KCLB	ATCC, CRL-2236
	Male, Asian
