# Supplementary material for: HDAC1 Inactivation Induces Mitotic Defect and Caspase-Independent Autophagic Cell Death in Liver Cancer
Source: PLoS One. 2012 Apr 4;7(4):e34265. doi: 10.1371/journal.pone.0034265 (PMC3319574; doi:10.1371/journal.pone.0034265)
Supplement: Table S2 — siRNA sequences used in this study. (XLS) [file pone.0034265.s002.xls]

## Sheet: Sheet1
Table S2. siRNA sequences used in this study
siRNA		Sequence
HDAC1 siRNA	sense	5′-GGCAAGUAUUAUGCUGUUAtt-3′
	antisense	5′-UAACAGCAUAAUACUUGCCtt-3′
HDAC1 scrambled siRNA	sense	5′-GUAUGUUCCGGUAAGAUAUtt-3′
	antisense	5′-AUAUCUUACCGGAACAUACtt-3′
LC3B siRNA	sense	5-CAUAAAGACACCACUCAAAtt-3′
	antisense	5-UUUGAGUGGUGUCUUUAUGtt-3′
Negative Control siRNA	sense	5-ACGUGACACGUUCGGAGAAtt-3′
	antisense	5-UUCUCCGAACGUGUCACGUtt-3′
