# Supplementary material for: HDAC1 Inactivation Induces Mitotic Defect and Caspase-Independent Autophagic Cell Death in Liver Cancer
Source: PLoS One. 2012 Apr 4;7(4):e34265. doi: 10.1371/journal.pone.0034265 (PMC3319574; doi:10.1371/journal.pone.0034265)
Supplement: Table S4 — Primer information in this study. (XLS) [file pone.0034265.s004.xls]

## Sheet: Sheet1
Table S4. Primer information in this study
Primer Name	Sequence
HDAC1-qRT-PCR Forward	CCAGTATTCGATGGCCTGTT
HDAC1-qRT-PCR Reverse	GGCTTGAAAATGGCCTCATA
CDKN1A-qRT-PCR Forward	GCGGCAGACCAGCATGACAGATTT
CDKN1A-qRT-PCR Reverse	GGCAGAAGATGTAGAGCGGGCCT
CDKN1B-qRT-PCR Forward	TCGGACAGCCAGACGGGGTT
CDKN1B-qRT-PCR Reverse	GAGGCCAGGCTTCTTGGGCG
CDK2-qRT-PCR Forward	TTGTCAAGCTGCTGGATGTC
CDK2-qRT-PCR Reverse	TGATGAGGGGAAGAGGAATG
Cyclin D1-qRT-PCR Forward	CCGCAATGACCCCGCACGAT
Cyclin D1-qRT-PCR Reverse	TGCCACCATGGAGGGCGGAT
GAPDH-qRT-PCR Forward	GGCTGGGGCTCATTTGCAGGG
GAPDH-qRT-PCR Reverse	TGACCTTGGCCAGGGGTGCT
p21-ChIP-A Forward	CTTCAAGGCAGTGGGAGAAG
p21-ChIP-A Reverse	TCTAAGCCCCACTGCTGTCT
p21-ChIP-B Forward	GGTCAGGGGTGTGAGGTAGA
p21-ChIP-B Reverse	CCCTCATTTGCAGATGGTTT
p21-ChIP-C Forward	GTGCTTCTGGGAGAGGTGAC
p21-ChIP-C Reverse	ACATTTCCCCACGAAGTGAG
p21-ChIP-D Forward	CTCACTTCGTGGGGAAATGT
p21-ChIP-D Reverse	GCGGCCCTGATATACAACC
